# Supplementary material for: The Anaesthetics Isoflurane and Xenon Reverse the Synaptotoxic Effects of Aβ1–42 on Megf10-Dependent Astrocytic Synapse Elimination and Spine Density in Ex Vivo Hippocampal Brain Slices
Source: Int J Mol Sci. 2023 Jan 4;24(2):912. doi: 10.3390/ijms24020912 (PMC9861496; doi:10.3390/ijms24020912)
Supplement: Supplementary file 1 [file ijms-24-00912-s001.zip]

Archive with 1 entries (1 files):
- ijms-2120319-supplementary.pdf
